# Supplementary material for: A Preliminary Study on the Whole-Plant Regulations of the Shrub Campylotropis polyantha in Response to Hostile Dryland Conditions
Source: Metabolites. 2024 Sep 13;14(9):495. doi: 10.3390/metabo14090495 (PMC11433755; doi:10.3390/metabo14090495)
Supplement: Supplementary file 1 [file metabolites-14-00495-s001.zip]

Archive with 1 entries (1 files):
- metabolites-3175695-supplementary.pdf
